# Supplementary material for: Less Severe Sepsis in Cecal Ligation and Puncture Models with and without Lipopolysaccharide in Mice with Conditional Ezh2-Deleted Macrophages (LysM-Cre System)
Source: Int J Mol Sci. 2023 May 10;24(10):8517. doi: 10.3390/ijms24108517 (PMC10218384; doi:10.3390/ijms24108517)
Supplement: Supplementary file 1 [file ijms-24-08517-s001.zip]

Archive with 1 entries (1 files):
- ijms-2362927-supplementary.pdf
